# Supplementary material for: SNX14 deficiency-induced defective axonal mitochondrial transport in Purkinje cells underlies cerebellar ataxia and can be reversed by valproate
Source: Natl Sci Rev. 2021 Feb 10;8(7):nwab024. doi: 10.1093/nsr/nwab024 (PMC8310771; doi:10.1093/nsr/nwab024)
Supplement: nwab024_Supplemental_Files [file nwab024_supplemental_files.zip]

Archive with 9 entries (9 files):
- Supplemental data revised 20210118.pdf
- Movie S1-balance beam of Snx14f+;Nestin-Cre.mp4
- Movie S1-balance beam of Snx14ff mice.mp4
- Movie S1-balance beam of Snx14ff;Nestin-Cre mice.mp4
- Movie S2-mitochondria transport in axon of SNX14 Het neuron.mp4
- Movie S2-mitochondria transport in axon of SNX14 KO neuron.mp4
- Movie S3-balance beam of cHet+saline mice.mp4
- Movie S3-balance beam of cKO+saline mice .mp4
- Movie S3-balance beam of cKO+VPA mice.mp4
